# Supplementary material for: Evaluation of Prognostic Factors, including Duodenal P-Glycoprotein Expression, in Canine Chronic Enteropathy
Source: Animals (Basel). 2021 Aug 5;11(8):2315. doi: 10.3390/ani11082315 (PMC8388466; doi:10.3390/ani11082315)
Supplement: Supplementary file 1 [file animals-11-02315-s001.zip]

Archive with 2 entries (2 files):
- animals-1292129-supplementary-Table S1.pdf
- animals-1292129-supplementary-Table S2.pdf
